# Supplementary material for: Linearization of the Brevicidine and Laterocidine Lipopeptides Yields Analogues That Retain Full Antibacterial Activity
Source: J Med Chem. 2023 Apr 18;66(8):6002–9. doi: 10.1021/acs.jmedchem.3c00308 (PMC10150354; doi:10.1021/acs.jmedchem.3c00308)
Supplement: Supplementary file 2 — jm3c00308_si_002.csv [file jm3c00308_si_002.csv]

Compound	SMILE	MIC (µg/mL) against E. coli (ATCC 25922)
1	O=C(N[C@H](CC(N)=O)C(N[C@H](CC1=CC=C(O)C=C1)C(N[C@H](CC2=CNC3=C2C=CC=C3)C(N[C@H](CCCN)C(N[C@@H](CCCN)C(NCC(N[C@H](CCCN)C(N[C@@H](CC4=CNC5=C4C=CC=C5)C(N[C@@H]([C@@H](C)OC([C@H](CO)N6)=O)C(N[C@@H]([C@H](CC)C)C(NCC6=O)=O)=O)=O)=O)=O)=O)=O)=O)=O)=O)CCC(C)CC	4
2	O=C(N[C@H](CO)C(N[C@H](CC1=CC=C(O)C=C1)C(N[C@H](CC2=CNC3=C2C=CC=C3)C(N[C@H](CCCN)C(N[C@@H](CCCN)C(NCC(N[C@H](CCCN)C(N[C@@H](CC4=CNC5=C4C=CC=C5)C(N[C@@H]([C@@H](C)OC(CN6)=O)C(N[C@@H]([C@H](CC)C)C(N[C@@H](CC(N)=O)C(NCC6=O)=O)=O)=O)=O)=O)=O)=O)=O)=O)=O)=O)CCCCCC(C)C	2
4	O=C(N[C@H](CO)C(N[C@H](CC1=CC=C(O)C=C1)C(N[C@H](CC2=CNC3=C2C=CC=C3)C(N[C@H](CCCN)C(N[C@@H](CCCN)C(NCC(N[C@H](CCCN)C(N[C@@H](CC4=CNC5=C4C=CC=C5)C(N[C@@H]([C@H](O)C)C(N[C@@H]([C@H](CC)C)C(N[C@@H](CC(N)=O)C(NCC(NCC(O)=O)=O)=O)=O)=O)=O)=O)=O)=O)=O)=O)=O)=O)CCCCCC(C)C	8
5	O=C(N[C@H](CC(N)=O)C(N[C@H](CC1=CC=C(O)C=C1)C(N[C@H](CC2=CNC3=C2C=CC=C3)C(N[C@H](CCCN)C(N[C@@H](CCCN)C(NCC(N[C@H](CCCN)C(N[C@@H](CC4=CNC5=C4C=CC=C5)C(N[C@@H]([C@H](O)C)C(N[C@@H]([C@H](CC)C)C(NCC(N[C@@H](CO)C(O)=O)=O)=O)=O)=O)=O)=O)=O)=O)=O)=O)=O)CCC(C)CC	>32
6	O=C(N[C@H](CO)C(N[C@H](CC1=CC=C(O)C=C1)C(N[C@H](CC2=CNC3=C2C=CC=C3)C(N[C@H](CCCN)C(N[C@@H](CCCN)C(NCC(N[C@H](CCCN)C(N[C@@H](CC4=CNC5=C4C=CC=C5)C(N[C@@H]([C@H](O)C)C(N[C@@H]([C@H](CC)C)C(N[C@@H](CC(N)=O)C(NCC(NCC(N)=O)=O)=O)=O)=O)=O)=O)=O)=O)=O)=O)=O)=O)CCCCCC(C)C	4
7	O=C(N[C@H](CC(N)=O)C(N[C@H](CC1=CC=C(O)C=C1)C(N[C@H](CC2=CNC3=C2C=CC=C3)C(N[C@H](CCCN)C(N[C@@H](CCCN)C(NCC(N[C@H](CCCN)C(N[C@@H](CC4=CNC5=C4C=CC=C5)C(N[C@@H]([C@H](O)C)C(N[C@@H]([C@H](CC)C)C(NCC(N[C@@H](CO)C(N)=O)=O)=O)=O)=O)=O)=O)=O)=O)=O)=O)=O)CCC(C)CC	16
8	O=C(N[C@H](CO)C(N[C@H](CC1=CC=C(O)C=C1)C(N[C@H](CC2=CNC3=C2C=CC=C3)C(N[C@H](CCCN)C(N[C@@H](CCCN)C(NCC(N[C@H](CCCN)C(N[C@@H](CC4=CNC5=C4C=CC=C5)C(N[C@@H]([C@H](O)C)C(N[C@@H]([C@H](CC)C)C(N[C@@H](CC(N)=O)C(NCC(N)=O)=O)=O)=O)=O)=O)=O)=O)=O)=O)=O)=O)CCCCCC(C)C	8
9	O=C(N[C@H](CC(N)=O)C(N[C@H](CC1=CC=C(O)C=C1)C(N[C@H](CC2=CNC3=C2C=CC=C3)C(N[C@H](CCCN)C(N[C@@H](CCCN)C(NCC(N[C@H](CCCN)C(N[C@@H](CC4=CNC5=C4C=CC=C5)C(N[C@@H]([C@H](O)C)C(N[C@@H]([C@H](CC)C)C(NCC(N)=O)=O)=O)=O)=O)=O)=O)=O)=O)=O)=O)CCC(C)CC	8
10	O=C(N[C@H](CO)C(N[C@H](CC1=CC=C(O)C=C1)C(N[C@H](CC2=CNC3=C2C=CC=C3)C(N[C@H](CCCN)C(N[C@@H](CCCN)C(NCC(N[C@H](CCCN)C(N[C@@H](CC4=CNC5=C4C=CC=C5)C(N[C@@H]([C@H](O)C)C(N[C@@H]([C@H](CC)C)C(N[C@@H](CC(N)=O)C(N)=O)=O)=O)=O)=O)=O)=O)=O)=O)=O)=O)CCCCCC(C)C	4
11	O=C(N[C@H](CC(N)=O)C(N[C@H](CC1=CC=C(O)C=C1)C(N[C@H](CC2=CNC3=C2C=CC=C3)C(N[C@H](CCCN)C(N[C@@H](CCCN)C(NCC(N[C@H](CCCN)C(N[C@@H](CC4=CNC5=C4C=CC=C5)C(N[C@@H]([C@H](O)C)C(N[C@@H]([C@H](CC)C)C(N)=O)=O)=O)=O)=O)=O)=O)=O)=O)=O)CCC(C)CC	4
12	O=C(N[C@H](CO)C(N[C@H](CC1=CC=C(O)C=C1)C(N[C@H](CC2=CNC3=C2C=CC=C3)C(N[C@H](CCCN)C(N[C@@H](CCCN)C(NCC(N[C@H](CCCN)C(N[C@@H](CC4=CNC5=C4C=CC=C5)C(N[C@@H]([C@H](O)C)C(N[C@@H]([C@H](CC)C)C(N)=O)=O)=O)=O)=O)=O)=O)=O)=O)=O)CCCCCC(C)C	4
13	O=C(N[C@H](CC(N)=O)C(N[C@H](CC1=CC=C(O)C=C1)C(N[C@H](CC2=CNC3=C2C=CC=C3)C(N[C@H](CCCN)C(N[C@@H](CCCN)C(NCC(N[C@H](CCCN)C(N[C@@H](CC4=CNC5=C4C=CC=C5)C(N[C@@H]([C@H](O)C)C(N)=O)=O)=O)=O)=O)=O)=O)=O)=O)CCC(C)CC	>32
14	O=C(N[C@H](CO)C(N[C@H](CC1=CC=C(O)C=C1)C(N[C@H](CC2=CNC3=C2C=CC=C3)C(N[C@H](CCCN)C(N[C@@H](CCCN)C(NCC(N[C@H](CCCN)C(N[C@@H](CC4=CNC5=C4C=CC=C5)C(N[C@@H]([C@H](O)C)C(N)=O)=O)=O)=O)=O)=O)=O)=O)=O)CCCCCC(C)C	>32
15	O=C(N[C@H](CC(N)=O)C(N[C@H](CC1=CC=C(O)C=C1)C(N[C@H](CC2=CNC3=C2C=CC=C3)C(N[C@H](CCCN)C(N[C@@H](CCCN)C(NCC(N[C@H](CCCN)C(N[C@@H](CC4=CNC5=C4C=CC=C5)C(N)=O)=O)=O)=O)=O)=O)=O)=O)CCC(C)CC	>32
16	O=C(N[C@H](CO)C(N[C@H](CC1=CC=C(O)C=C1)C(N[C@H](CC2=CNC3=C2C=CC=C3)C(N[C@H](CCCN)C(N[C@@H](CCCN)C(NCC(N[C@H](CCCN)C(N[C@@H](CC4=CNC5=C4C=CC=C5)C(N)=O)=O)=O)=O)=O)=O)=O)=O)CCCCCC(C)C	>32
17	O=C(N[C@H](C)C(N[C@H](CC1=CC=C(O)C=C1)C(N[C@H](CC2=CNC3=C2C=CC=C3)C(N[C@H](CCCN)C(N[C@@H](CCCN)C(NCC(N[C@H](CCCN)C(N[C@@H](CC4=CNC5=C4C=CC=C5)C(N[C@@H]([C@H](O)C)C(N[C@@H]([C@H](CC)C)C(NCC(N[C@@H](CO)C(N)=O)=O)=O)=O)=O)=O)=O)=O)=O)=O)=O)=O)CCC(C)CC	16
18	O=C(N[C@H](CC(N)=O)C(N[C@H](C)C(N[C@H](CC1=CNC2=C1C=CC=C2)C(N[C@H](CCCN)C(N[C@@H](CCCN)C(NCC(N[C@H](CCCN)C(N[C@@H](CC3=CNC4=C3C=CC=C4)C(N[C@@H]([C@H](O)C)C(N[C@@H]([C@H](CC)C)C(NCC(N[C@@H](CO)C(N)=O)=O)=O)=O)=O)=O)=O)=O)=O)=O)=O)=O)CCC(C)CC	>32
19	O=C(N[C@H](CC(N)=O)C(N[C@H](CC1=CC=C(O)C=C1)C(N[C@H](C)C(N[C@H](CCCN)C(N[C@@H](CCCN)C(NCC(N[C@H](CCCN)C(N[C@@H](CC2=CNC3=C2C=CC=C3)C(N[C@@H]([C@H](O)C)C(N[C@@H]([C@H](CC)C)C(NCC(N[C@@H](CO)C(N)=O)=O)=O)=O)=O)=O)=O)=O)=O)=O)=O)=O)CCC(C)CC	>32
20	O=C(N[C@H](CC(N)=O)C(N[C@H](CC1=CC=C(O)C=C1)C(N[C@H](CC2=CNC3=C2C=CC=C3)C(N[C@H](C)C(N[C@@H](CCCN)C(NCC(N[C@H](CCCN)C(N[C@@H](CC4=CNC5=C4C=CC=C5)C(N[C@@H]([C@H](O)C)C(N[C@@H]([C@H](CC)C)C(NCC(N[C@@H](CO)C(N)=O)=O)=O)=O)=O)=O)=O)=O)=O)=O)=O)=O)CCC(C)CC	>32
21	O=C(N[C@H](CC(N)=O)C(N[C@H](CC1=CC=C(O)C=C1)C(N[C@H](CC2=CNC3=C2C=CC=C3)C(N[C@H](CCCN)C(N[C@@H](C)C(NCC(N[C@H](CCCN)C(N[C@@H](CC4=CNC5=C4C=CC=C5)C(N[C@@H]([C@H](O)C)C(N[C@@H]([C@H](CC)C)C(NCC(N[C@@H](CO)C(N)=O)=O)=O)=O)=O)=O)=O)=O)=O)=O)=O)=O)CCC(C)CC	>32
22	O=C(N[C@H](CC(N)=O)C(N[C@H](CC1=CC=C(O)C=C1)C(N[C@H](CC2=CNC3=C2C=CC=C3)C(N[C@H](CCCN)C(N[C@@H](CCCN)C(N[C@@H](C)C(N[C@H](CCCN)C(N[C@@H](CC4=CNC5=C4C=CC=C5)C(N[C@@H]([C@H](O)C)C(N[C@@H]([C@H](CC)C)C(NCC(N[C@@H](CO)C(N)=O)=O)=O)=O)=O)=O)=O)=O)=O)=O)=O)=O)CCC(C)CC	32
23	O=C(N[C@H](CC(N)=O)C(N[C@H](CC1=CC=C(O)C=C1)C(N[C@H](CC2=CNC3=C2C=CC=C3)C(N[C@H](CCCN)C(N[C@@H](CCCN)C(NCC(N[C@H](C)C(N[C@@H](CC4=CNC5=C4C=CC=C5)C(N[C@@H]([C@H](O)C)C(N[C@@H]([C@H](CC)C)C(NCC(N[C@@H](CO)C(N)=O)=O)=O)=O)=O)=O)=O)=O)=O)=O)=O)=O)CCC(C)CC	>32
24	O=C(N[C@H](CC(N)=O)C(N[C@H](CC1=CC=C(O)C=C1)C(N[C@H](CC2=CNC3=C2C=CC=C3)C(N[C@H](CCCN)C(N[C@@H](CCCN)C(NCC(N[C@H](CCCN)C(N[C@@H](C)C(N[C@@H]([C@H](O)C)C(N[C@@H]([C@H](CC)C)C(NCC(N[C@@H](CO)C(N)=O)=O)=O)=O)=O)=O)=O)=O)=O)=O)=O)=O)CCC(C)CC	>32
25	O=C(N[C@H](CC(N)=O)C(N[C@H](CC1=CC=C(O)C=C1)C(N[C@H](CC2=CNC3=C2C=CC=C3)C(N[C@H](CCCN)C(N[C@@H](CCCN)C(NCC(N[C@H](CCCN)C(N[C@@H](CC4=CNC5=C4C=CC=C5)C(N[C@@H](C)C(N[C@@H]([C@H](CC)C)C(NCC(N[C@@H](CO)C(N)=O)=O)=O)=O)=O)=O)=O)=O)=O)=O)=O)=O)CCC(C)CC	8
26	O=C(N[C@H](CC(N)=O)C(N[C@H](CC1=CC=C(O)C=C1)C(N[C@H](CC2=CNC3=C2C=CC=C3)C(N[C@H](CCCN)C(N[C@@H](CCCN)C(NCC(N[C@H](CCCN)C(N[C@@H](CC4=CNC5=C4C=CC=C5)C(N[C@@H]([C@H](O)C)C(N[C@@H](C)C(NCC(N[C@@H](CO)C(N)=O)=O)=O)=O)=O)=O)=O)=O)=O)=O)=O)=O)CCC(C)CC	>32
27	O=C(N[C@H](CC(N)=O)C(N[C@H](CC1=CC=C(O)C=C1)C(N[C@H](CC2=CNC3=C2C=CC=C3)C(N[C@H](CCCN)C(N[C@@H](CCCN)C(NCC(N[C@H](CCCN)C(N[C@@H](CC4=CNC5=C4C=CC=C5)C(N[C@@H]([C@H](O)C)C(N[C@@H]([C@H](CC)C)C(N[C@@H](C)C(N[C@@H](CO)C(N)=O)=O)=O)=O)=O)=O)=O)=O)=O)=O)=O)=O)CCC(C)CC	32
28	O=C(N[C@H](CC(N)=O)C(N[C@H](CC1=CC=C(O)C=C1)C(N[C@H](CC2=CNC3=C2C=CC=C3)C(N[C@H](CCCN)C(N[C@@H](CCCN)C(NCC(N[C@H](CCCN)C(N[C@@H](CC4=CNC5=C4C=CC=C5)C(N[C@@H]([C@H](O)C)C(N[C@@H]([C@H](CC)C)C(NCC(N[C@@H](C)C(N)=O)=O)=O)=O)=O)=O)=O)=O)=O)=O)=O)=O)CCC(C)CC	8
29	O=C(N[C@H](C)C(N[C@H](CC1=CC=C(O)C=C1)C(N[C@H](CC2=CNC3=C2C=CC=C3)C(N[C@H](CCCN)C(N[C@@H](CCCN)C(NCC(N[C@H](CCCN)C(N[C@@H](CC4=CNC5=C4C=CC=C5)C(N[C@@H]([C@H](O)C)C(N[C@@H]([C@H](CC)C)C(N[C@@H](CC(N)=O)C(NCC(NCC(N)=O)=O)=O)=O)=O)=O)=O)=O)=O)=O)=O)=O)=O)CCCCCC(C)C	8
30	O=C(N[C@H](CO)C(N[C@H](C)C(N[C@H](CC1=CNC2=C1C=CC=C2)C(N[C@H](CCCN)C(N[C@@H](CCCN)C(NCC(N[C@H](CCCN)C(N[C@@H](CC3=CNC4=C3C=CC=C4)C(N[C@@H]([C@H](O)C)C(N[C@@H]([C@H](CC)C)C(N[C@@H](CC(N)=O)C(NCC(NCC(N)=O)=O)=O)=O)=O)=O)=O)=O)=O)=O)=O)=O)=O)CCCCCC(C)C	32
31	O=C(N[C@H](CO)C(N[C@H](CC1=CC=C(O)C=C1)C(N[C@H](C)C(N[C@H](CCCN)C(N[C@@H](CCCN)C(NCC(N[C@H](CCCN)C(N[C@@H](CC2=CNC3=C2C=CC=C3)C(N[C@@H]([C@H](O)C)C(N[C@@H]([C@H](CC)C)C(N[C@@H](CC(N)=O)C(NCC(NCC(N)=O)=O)=O)=O)=O)=O)=O)=O)=O)=O)=O)=O)=O)CCCCCC(C)C	>32
32	O=C(N[C@H](CO)C(N[C@H](CC1=CC=C(O)C=C1)C(N[C@H](CC2=CNC3=C2C=CC=C3)C(N[C@H](C)C(N[C@@H](CCCN)C(NCC(N[C@H](CCCN)C(N[C@@H](CC4=CNC5=C4C=CC=C5)C(N[C@@H]([C@H](O)C)C(N[C@@H]([C@H](CC)C)C(N[C@@H](CC(N)=O)C(NCC(NCC(N)=O)=O)=O)=O)=O)=O)=O)=O)=O)=O)=O)=O)=O)CCCCCC(C)C	>32
33	O=C(N[C@H](CO)C(N[C@H](CC1=CC=C(O)C=C1)C(N[C@H](CC2=CNC3=C2C=CC=C3)C(N[C@H](CCCN)C(N[C@@H](C)C(NCC(N[C@H](CCCN)C(N[C@@H](CC4=CNC5=C4C=CC=C5)C(N[C@@H]([C@H](O)C)C(N[C@@H]([C@H](CC)C)C(N[C@@H](CC(N)=O)C(NCC(NCC(N)=O)=O)=O)=O)=O)=O)=O)=O)=O)=O)=O)=O)=O)CCCCCC(C)C	32
34	O=C(N[C@H](CO)C(N[C@H](CC1=CC=C(O)C=C1)C(N[C@H](CC2=CNC3=C2C=CC=C3)C(N[C@H](CCCN)C(N[C@@H](CCCN)C(N[C@@H](C)C(N[C@H](CCCN)C(N[C@@H](CC4=CNC5=C4C=CC=C5)C(N[C@@H]([C@H](O)C)C(N[C@@H]([C@H](CC)C)C(N[C@@H](CC(N)=O)C(NCC(NCC(N)=O)=O)=O)=O)=O)=O)=O)=O)=O)=O)=O)=O)=O)CCCCCC(C)C	4 to 8
35	O=C(N[C@H](CO)C(N[C@H](CC1=CC=C(O)C=C1)C(N[C@H](CC2=CNC3=C2C=CC=C3)C(N[C@H](CCCN)C(N[C@@H](CCCN)C(NCC(N[C@H](C)C(N[C@@H](CC4=CNC5=C4C=CC=C5)C(N[C@@H]([C@H](O)C)C(N[C@@H]([C@H](CC)C)C(N[C@@H](CC(N)=O)C(NCC(NCC(N)=O)=O)=O)=O)=O)=O)=O)=O)=O)=O)=O)=O)=O)CCCCCC(C)C	>32
36	O=C(N[C@H](CO)C(N[C@H](CC1=CC=C(O)C=C1)C(N[C@H](CC2=CNC3=C2C=CC=C3)C(N[C@H](CCCN)C(N[C@@H](CCCN)C(NCC(N[C@H](CCCN)C(N[C@@H](C)C(N[C@@H]([C@H](O)C)C(N[C@@H]([C@H](CC)C)C(N[C@@H](CC(N)=O)C(NCC(NCC(N)=O)=O)=O)=O)=O)=O)=O)=O)=O)=O)=O)=O)=O)CCCCCC(C)C	>32
37	O=C(N[C@H](CO)C(N[C@H](CC1=CC=C(O)C=C1)C(N[C@H](CC2=CNC3=C2C=CC=C3)C(N[C@H](CCCN)C(N[C@@H](CCCN)C(NCC(N[C@H](CCCN)C(N[C@@H](CC4=CNC5=C4C=CC=C5)C(N[C@@H](C)C(N[C@@H]([C@H](CC)C)C(N[C@@H](CC(N)=O)C(NCC(NCC(N)=O)=O)=O)=O)=O)=O)=O)=O)=O)=O)=O)=O)=O)CCCCCC(C)C	4
38	O=C(N[C@H](CO)C(N[C@H](CC1=CC=C(O)C=C1)C(N[C@H](CC2=CNC3=C2C=CC=C3)C(N[C@H](CCCN)C(N[C@@H](CCCN)C(NCC(N[C@H](CCCN)C(N[C@@H](CC4=CNC5=C4C=CC=C5)C(N[C@@H]([C@H](O)C)C(N[C@@H](C)C(N[C@@H](CC(N)=O)C(NCC(NCC(N)=O)=O)=O)=O)=O)=O)=O)=O)=O)=O)=O)=O)=O)CCCCCC(C)C	>32
39	O=C(N[C@H](CO)C(N[C@H](CC1=CC=C(O)C=C1)C(N[C@H](CC2=CNC3=C2C=CC=C3)C(N[C@H](CCCN)C(N[C@@H](CCCN)C(NCC(N[C@H](CCCN)C(N[C@@H](CC4=CNC5=C4C=CC=C5)C(N[C@@H]([C@H](O)C)C(N[C@@H]([C@H](CC)C)C(N[C@@H](C)C(NCC(NCC(N)=O)=O)=O)=O)=O)=O)=O)=O)=O)=O)=O)=O)=O)CCCCCC(C)C	8
40	O=C(N[C@H](CO)C(N[C@H](CC1=CC=C(O)C=C1)C(N[C@H](CC2=CNC3=C2C=CC=C3)C(N[C@H](CCCN)C(N[C@@H](CCCN)C(NCC(N[C@H](CCCN)C(N[C@@H](CC4=CNC5=C4C=CC=C5)C(N[C@@H]([C@H](O)C)C(N[C@@H]([C@H](CC)C)C(N[C@@H](CC(N)=O)C(N[C@@H](C)C(NCC(N)=O)=O)=O)=O)=O)=O)=O)=O)=O)=O)=O)=O)=O)CCCCCC(C)C	8
41	O=C(N[C@H](CO)C(N[C@H](CC1=CC=C(O)C=C1)C(N[C@H](CC2=CNC3=C2C=CC=C3)C(N[C@H](CCCN)C(N[C@@H](CCCN)C(NCC(N[C@H](CCCN)C(N[C@@H](CC4=CNC5=C4C=CC=C5)C(N[C@@H]([C@H](O)C)C(N[C@@H]([C@H](CC)C)C(N[C@@H](CC(N)=O)C(NCC(N[C@@H](C)C(N)=O)=O)=O)=O)=O)=O)=O)=O)=O)=O)=O)=O)=O)CCCCCC(C)C	4 to 8
42	O=C(CCCCCC(C)C)N[C@@H](C(N[C@@H](C(N[C@@H](C(N[C@@H](C(N[C@H](C(NCC(N[C@@H](C(N[C@H](C(N[C@H](C(N[C@H](C(N[C@H](C(NCC(NCC(N)=O)=O)=O)CC(N)=O)=O)[C@@H](C)CC)=O)CC(C)C)=O)CC1=CNC2=C1C=CC=C2)=O)CCCN)=O)=O)CCCN)=O)CCCN)=O)CC3=CNC4=C3C=CC=C4)=O)CC5=CC=C(C=C5)O)=O)CO	4
43	O=C(CCCCCC(C)C)N[C@@H](C(N[C@@H](C(N[C@@H](C(N[C@@H](C(N[C@H](C(NCC(N[C@@H](C(N[C@H](C(N[C@H](C(N[C@H](C(N[C@H](C(NCC(NCC(N)=O)=O)=O)CC(N)=O)=O)[C@@H](C)CC)=O)CC1=CC=CC=C1)=O)CC2=CNC3=C2C=CC=C3)=O)CCCN)=O)=O)CCCN)=O)CCCN)=O)CC4=CNC5=C4C=CC=C5)=O)CC6=CC=C(C=C6)O)=O)CO	4
44	O=C(CCCCCC(C)C)N[C@@H](C(N[C@@H](C(N[C@@H](C(N[C@@H](C(N[C@H](C(NCC(N[C@@H](C(N[C@H](C(N[C@H](C(N[C@H](C(N[C@H](C(NCC(NCC(N)=O)=O)=O)CC(N)=O)=O)[C@@H](C)CC)=O)CCSC)=O)CC1=CNC2=C1C=CC=C2)=O)CCCN)=O)=O)CCCN)=O)CCCN)=O)CC3=CNC4=C3C=CC=C4)=O)CC5=CC=C(C=C5)O)=O)CO	4
45	O=C(CCCCCC(C)C)N[C@@H](C(N[C@@H](C(N[C@@H](C(N[C@@H](C(N[C@H](C(NCC(N[C@@H](C(N[C@H](C(N[C@H](C(N[C@H](C(N[C@H](C(NCC(NCC(N)=O)=O)=O)CC(N)=O)=O)[C@@H](C)CC)=O)CC1=CNC2=C1C=CC=C2)=O)CC3=CNC4=C3C=CC=C4)=O)CCCN)=O)=O)CCCN)=O)CCCN)=O)CC5=CNC6=C5C=CC=C6)=O)CC7=CC=C(C=C7)O)=O)CO	4
46	O=C(CCCCCC(C)C)N[C@@H](C(N[C@@H](C(N[C@@H](C(N[C@@H](C(N[C@H](C(NCC(N[C@@H](C(N[C@H](C(N[C@H](C(N[C@H](C(N[C@H](C(NCC(NCC(N)=O)=O)=O)CC(N)=O)=O)[C@@H](C)CC)=O)CO)=O)CC1=CNC2=C1C=CC=C2)=O)CCCN)=O)=O)CCCN)=O)CCCN)=O)CC3=CNC4=C3C=CC=C4)=O)CC5=CC=C(C=C5)O)=O)CO	4
47	O=C(CCCCCC(C)C)N[C@@H](C(N[C@@H](C(N[C@@H](C(N[C@@H](C(N[C@H](C(NCC(N[C@@H](C(N[C@H](C(N[C@H](C(N[C@H](C(N[C@H](C(NCC(NCC(N)=O)=O)=O)CC(N)=O)=O)[C@@H](C)CC)=O)CC(N)=O)=O)CC1=CNC2=C1C=CC=C2)=O)CCCN)=O)=O)CCCN)=O)CCCN)=O)CC3=CNC4=C3C=CC=C4)=O)CC5=CC=C(C=C5)O)=O)CO	8
48	O=C(CCCCCC(C)C)N[C@@H](C(N[C@@H](C(N[C@@H](C(N[C@@H](C(N[C@H](C(NCC(N[C@@H](C(N[C@H](C(N[C@H](C(N[C@H](C(N[C@H](C(NCC(NCC(N)=O)=O)=O)CCC(N)=O)=O)[C@@H](C)CC)=O)CC(C)C)=O)CC1=CNC2=C1C=CC=C2)=O)CCCN)=O)=O)CCCN)=O)CCCN)=O)CC3=CNC4=C3C=CC=C4)=O)CC5=CC=C(C=C5)O)=O)CO	4
49	O=C(CCCCCC(C)C)N[C@@H](C(N[C@@H](C(N[C@@H](C(N[C@@H](C(N[C@H](C(NCC(N[C@@H](C(N[C@H](C(N[C@H](C(N[C@H](C(N[C@H](C(NCC(NCC(N)=O)=O)=O)CC(N)=O)=O)[C@@H](C)CC)=O)[C@@H](C)N=[N+]=[N-])=O)CC1=CNC2=C1C=CC=C2)=O)CCCN)=O)=O)CCCN)=O)CCCN)=O)CC3=CNC4=C3C=CC=C4)=O)CC5=CC=C(C=C5)O)=O)CO	4
50	O=C(CCCCCC(C)C)N[C@@H](C(N[C@@H](C(N[C@@H](C(N[C@@H](C(N[C@H](C(NCC(N[C@@H](C(N[C@H](C(N[C@H](C(N[C@H](C(N[C@H](C(NCC(NCC(N)=O)=O)=O)CC(N)=O)=O)[C@@H](C)CC)=O)CNC(OCC=C)=O)=O)CC1=CNC2=C1C=CC=C2)=O)CCCN)=O)=O)CCCN)=O)CCCN)=O)CC3=CNC4=C3C=CC=C4)=O)CC5=CC=C(C=C5)O)=O)CO	2
51	O=C(CCCCCC(C)C)N[C@@H](C(N[C@@H](C(N[C@@H](C(N[C@@H](C(N[C@H](C(NCC(N[C@@H](C(N[C@H](C(N[C@H](C(N[C@H](C(N[C@H](C(NCC(NCC(N)=O)=O)=O)CC(N)=O)=O)[C@@H](C)CC)=O)CCC(OCC=C)=O)=O)CC1=CNC2=C1C=CC=C2)=O)CCCN)=O)=O)CCCN)=O)CCCN)=O)CC3=CNC4=C3C=CC=C4)=O)CC5=CC=C(C=C5)O)=O)CO	16
52	O=C(CCCCCC(C)C)N[C@@H](C(N[C@@H](C(N[C@@H](C(N[C@@H](C(N[C@H](C(NCC(N[C@@H](C(N[C@H](C(N[C@H](C(N[C@H](C(N[C@H](C(NCC(NCC(N)=O)=O)=O)CC(N)=O)=O)[C@@H](C)CC)=O)CN)=O)CC1=CNC2=C1C=CC=C2)=O)CCCN)=O)=O)CCCN)=O)CCCN)=O)CC3=CNC4=C3C=CC=C4)=O)CC5=CC=C(C=C5)O)=O)CO	8
53	O=C(CCC(CC)C)N[C@@H](C(N[C@@H](C(N[C@@H](C(N[C@@H](C(N[C@H](C(NCC(N[C@@H](C(N[C@H](C(N[C@H](C(N[C@H](C(NCC(N)=O)=O)[C@@H](C)CC)=O)CC(C)C)=O)CC1=CNC2=C1C=CC=C2)=O)CCCN)=O)=O)CCCN)=O)CCCN)=O)CC3=CNC4=C3C=CC=C4)=O)CC5=CC=C(C=C5)O)=O)CC(N)=O	8
54	O=C(CCC(CC)C)N[C@@H](C(N[C@@H](C(N[C@@H](C(N[C@@H](C(N[C@H](C(NCC(N[C@@H](C(N[C@H](C(N[C@H](C(N[C@H](C(NCC(N)=O)=O)[C@@H](C)CC)=O)CC1=CC=CC=C1)=O)CC2=CNC3=C2C=CC=C3)=O)CCCN)=O)=O)CCCN)=O)CCCN)=O)CC4=CNC5=C4C=CC=C5)=O)CC6=CC=C(C=C6)O)=O)CC(N)=O	4
55	O=C(CCC(CC)C)N[C@@H](C(N[C@@H](C(N[C@@H](C(N[C@@H](C(N[C@H](C(NCC(N[C@@H](C(N[C@H](C(N[C@H](C(N[C@H](C(NCC(N)=O)=O)[C@@H](C)CC)=O)CCSC)=O)CC1=CNC2=C1C=CC=C2)=O)CCCN)=O)=O)CCCN)=O)CCCN)=O)CC3=CNC4=C3C=CC=C4)=O)CC5=CC=C(C=C5)O)=O)CC(N)=O	2
56	O=C(CCC(CC)C)N[C@@H](C(N[C@@H](C(N[C@@H](C(N[C@@H](C(N[C@H](C(NCC(N[C@@H](C(N[C@H](C(N[C@H](C(N[C@H](C(NCC(N)=O)=O)[C@@H](C)CC)=O)CC1=CNC2=C1C=CC=C2)=O)CC3=CNC4=C3C=CC=C4)=O)CCCN)=O)=O)CCCN)=O)CCCN)=O)CC5=CNC6=C5C=CC=C6)=O)CC7=CC=C(C=C7)O)=O)CC(N)=O	4
57	O=C(CCC(CC)C)N[C@@H](C(N[C@@H](C(N[C@@H](C(N[C@@H](C(N[C@H](C(NCC(N[C@@H](C(N[C@H](C(N[C@H](C(N[C@H](C(NCC(N)=O)=O)[C@@H](C)CC)=O)CO)=O)CC1=CNC2=C1C=CC=C2)=O)CCCN)=O)=O)CCCN)=O)CCCN)=O)CC3=CNC4=C3C=CC=C4)=O)CC5=CC=C(C=C5)O)=O)CC(N)=O	4
58	O=C(CCC(CC)C)N[C@@H](C(N[C@@H](C(N[C@@H](C(N[C@@H](C(N[C@H](C(NCC(N[C@@H](C(N[C@H](C(N[C@H](C(N[C@H](C(NCC(N)=O)=O)[C@@H](C)CC)=O)CC(N)=O)=O)CC1=CNC2=C1C=CC=C2)=O)CCCN)=O)=O)CCCN)=O)CCCN)=O)CC3=CNC4=C3C=CC=C4)=O)CC5=CC=C(C=C5)O)=O)CC(N)=O	4
59	O=C(CCC(CC)C)N[C@@H](C(N[C@@H](C(N[C@@H](C(N[C@@H](C(N[C@H](C(NCC(N[C@@H](C(N[C@H](C(N[C@H](C(N[C@H](C(NCC(N)=O)=O)[C@@H](C)CC)=O)CCC(N)=O)=O)CC1=CNC2=C1C=CC=C2)=O)CCCN)=O)=O)CCCN)=O)CCCN)=O)CC3=CNC4=C3C=CC=C4)=O)CC5=CC=C(C=C5)O)=O)CC(N)=O	8
60	O=C(CCC(CC)C)N[C@@H](C(N[C@@H](C(N[C@@H](C(N[C@@H](C(N[C@H](C(NCC(N[C@@H](C(N[C@H](C(N[C@H](C(N[C@H](C(NCC(N)=O)=O)[C@@H](C)CC)=O)[C@@H](C)N=[N+]=[N-])=O)CC1=CNC2=C1C=CC=C2)=O)CCCN)=O)=O)CCCN)=O)CCCN)=O)CC3=CNC4=C3C=CC=C4)=O)CC5=CC=C(C=C5)O)=O)CC(N)=O	8
61	O=C(CCC(CC)C)N[C@@H](C(N[C@@H](C(N[C@@H](C(N[C@@H](C(N[C@H](C(NCC(N[C@@H](C(N[C@H](C(N[C@H](C(N[C@H](C(NCC(N)=O)=O)[C@@H](C)CC)=O)CNC(OCC=C)=O)=O)CC1=CNC2=C1C=CC=C2)=O)CCCN)=O)=O)CCCN)=O)CCCN)=O)CC3=CNC4=C3C=CC=C4)=O)CC5=CC=C(C=C5)O)=O)CC(N)=O	4
62	O=C(CCC(CC)C)N[C@@H](C(N[C@@H](C(N[C@@H](C(N[C@@H](C(N[C@H](C(NCC(N[C@@H](C(N[C@H](C(N[C@H](C(N[C@H](C(NCC(N)=O)=O)[C@@H](C)CC)=O)CCC(OCC=C)=O)=O)CC1=CNC2=C1C=CC=C2)=O)CCCN)=O)=O)CCCN)=O)CCCN)=O)CC3=CNC4=C3C=CC=C4)=O)CC5=CC=C(C=C5)O)=O)CC(N)=O	4
63	O=C(CCC(CC)C)N[C@@H](C(N[C@@H](C(N[C@@H](C(N[C@@H](C(N[C@H](C(NCC(N[C@@H](C(N[C@H](C(N[C@H](C(N[C@H](C(NCC(N)=O)=O)[C@@H](C)CC)=O)CC(O)=O)=O)CC1=CNC2=C1C=CC=C2)=O)CCCN)=O)=O)CCCN)=O)CCCN)=O)CC3=CNC4=C3C=CC=C4)=O)CC5=CC=C(C=C5)O)=O)CC(N)=O	4
64	O=C(CCC(CC)C)N[C@@H](C(N[C@@H](C(N[C@@H](C(N[C@@H](C(N[C@H](C(NCC(N[C@@H](C(N[C@H](C(N[C@H](C(N[C@H](C(NCC(N)=O)=O)[C@@H](C)CC)=O)CN)=O)CC1=CNC2=C1C=CC=C2)=O)CCCN)=O)=O)CCCN)=O)CCCN)=O)CC3=CNC4=C3C=CC=C4)=O)CC5=CC=C(C=C5)O)=O)CC(N)=O	>32
		8
